# Supplementary material for: Phytochemical Profiling, Anti-Inflammatory, Anti-Oxidant and In-Silico Approach of Cornus macrophylla Bioss (Bark)
Source: Molecules. 2022 Jun 24;27(13):4081. doi: 10.3390/molecules27134081 (PMC9268425; doi:10.3390/molecules27134081)
Supplement: Supplementary file 1 [file molecules-27-04081-s001.zip]

Archive with 1 entries (1 files):
- molecules-1690125-Supplementary.pdf
